# Supplementary material for: New seed coating containing Trichoderma viride with anti-pathogenic properties
Source: PeerJ. 2023 Jun 1;11:e15392. doi: 10.7717/peerj.15392 (PMC10239620; doi:10.7717/peerj.15392)
Supplement: Supplemental Information 1 — Images depict comparative growth of multiple fungal variants (labelled), thereby indicating the inhibitory potential of Trichoderma. [file peerj-11-15392-s001.zip]

Archive with 11 entries (11 files):
- Photos/B. cinerea-B. cinerea.jpg
- Photos/Colletotrichum-Colletotrichum.jpg
- Photos/F. culmorum-F. culmorum.jpg
- Photos/T. viride I-F. culmorum.jpg
- Photos/T. viride II-B.cinerea.jpg
- Photos/T. viride II-Colletotrichum.jpg
- Photos/T. viride II-F. culmorum.jpg
- Photos/T. viride II-T. viride II.jpg
- Photos/T. viride I-T. viride I.JPG
- Photos/T.virideI-B. cinerea.jpg
- Photos/T.virideI-Colletotrichum.jpg
